# Supplementary material for: Screening and Characteristics of Marine Bacillus velezensis Z-1 Protease and Its Application of Enzymatic Hydrolysis of Mussels to Prepare Antioxidant Active Substances
Source: Molecules. 2022 Oct 4;27(19):6570. doi: 10.3390/molecules27196570 (PMC9572009; doi:10.3390/molecules27196570)
Supplement: Supplementary file 1 [file molecules-27-06570-s001.zip]

Archive with 1 entries (1 files):
- molecules-1918682-supplementary.pdf
